# Supplementary material for: Hydrophilic CO-Releasing Material of PEGlyated Ruthenium Carbonyl Complex
Source: Materials (Basel). 2022 May 18;15(10):3597. doi: 10.3390/ma15103597 (PMC9143562; doi:10.3390/ma15103597)
Supplement: Supplementary file 1 [file materials-15-03597-s001.zip]

Archive with 1 entries (1 files):
- materials-1624474-supplementary.pdf
